# Supplementary material for: Reporting of harms outcomes: a comparison of journal publications with unpublished clinical study reports of orlistat trials
Source: Trials. 2016 Apr 22;17:207. doi: 10.1186/s13063-016-1327-z (PMC4840982; doi:10.1186/s13063-016-1327-z)
Supplement: Additional file 2: — Reporting of AEs.xls’, Table S2 Reporting of adverse events in Clinical Study Reports (CSRs) and journal articles for Olistat trials. (XLS 31 kb) [file 13063_2016_1327_MOESM2_ESM.xls]

## Sheet: Sheet1
Reporting of harms outcomes: A comparison of journal publications with unpublished clinical study reports of orlistat trials
Alex Hodkinson1*, Carrol Gamble1, Catrin Tudur Smith1
1MRC North West Hub for Trials Methodology Research, Department of Biostatistics, University of Liverpool, Liverpool.
*Corresponding author
E-mail address: ahoddy@liverpool.ac.uk (A.Hodkinson).
Supplementary Table S2: Reporting of adverse events in Clinical Study Reports (CSRs) and journal articles for Olistat trials.
Trial ID	NM16189	M37013	M37002	M37047	BM15421
Listed adverse events - MedDRA preferred term
Gastrointestinal disorders
Fatty/oil stool	BOTH+	BOTH+	CSR	CSR	CSR
Increased defecation	BOTH+	BOTH+	CSR	CSR	CSR
Liquid stools	BOTH+	BOTH+	NR	CSR	CSR
Oily spotting	BOTH+	NR	CSR	CSR	CSR
Oily evacuation	BOTH+	BOTH+	NR	CSR	CSR
Flatus with discharge	BOTH+	BOTH+	NR	CSR	CSR
Abdominal pain	BOTH+	BOTH-*	CSR	CSR	CSR
Colic Abdominal	NR	CSR	NR	NR	NR
Abdominal pain upper	NR	NR	NR	NR	CSR
Solid stools	NR	BOTH+	NR	NR	NR
Soft stool	BOTH+	NR	NR	CSR	CSR
Flatulence	BOTH+	BOTH+	CSR	CSR	CSR
Decreased defecation	NR	BOTH+	NR	NR	NR
Abdominal distension	NR	BOTH+	CSR	NR	NR
Faecal incontinence	BOTH+	BOTH+	NR	CSR	CSR
Faecal urgency	BOTH+	BOTH+	CSR	CSR	CSR
Faeces discoloured	CSR	NR	NR	CSR	CSR
Gastritis	NR	BOTH+	NR	NR	CSR
Nausea	BOTH+	BOTH+	NR	NR	NR
Pellets	NR	BOTH+	NR	NR	NR
Vomiting	NR	BOTH+	NR	NR	NR
Dry mouth	NR	BOTH+	NR	NR	NR
Dyspepsia	CSR	NR	NR	NR	NR
Haemorrhoids	NR	NR	NR	NR	CSR
Infections and Infestations
Nasopharyngitis	BOTH+	NR	CSR	CSR	NR
Upper respiratory tract infection	BOTH+	NR	CSR	CSR	NR
Influenza	NR	NR	CSR	NR	CSR
Gastroenteritis viral	NR	NR	NR	CSR	NR
Ear Infection	NR	NR	NR	CSR	NR
Tooth abscess	NR	NR	NR	CSR	NR
Sore throat	BOTH+	NR	NR	NR	CSR
Sinusitis	BOTH+	NR	NR	NR	CSR
Gastroenteritis	BOTH+	NR	NR	NR	NR
Bronchitis	CSR	NR	NR	NR	NR
Pharyngitis	CSR	NR	CSR	NR	NR
Viral infection	CSR	NR	NR	NR	NR
Upper respiratory tract infection viral	CSR	NR	NR	NR	NR
Urinary tract infection	NR	NR	CSR	NR	NR
Metabolism and nutrition disorders
Hypoglycaemia	NR	NR	Pub	BOTH+	NR
General disorders and administration site conditions
Influenza like illness	NR	NR	NR	CSR	NR
Pyrexia	NR	NR	NR	NR	CSR
Nervous System disorders
Headache	BOTH+	NR	NR	NR	NR
Migraine	CSR	NR	NR	NR	NR
Dizziness (Exc. Vertigo)	NR	NR	CSR	CSR	NR
Psychiatric disorders
Depression	CSR	NR	NR	CSR	CSR
Respiratory, thoracic and medicinal disorders
Rhinitis seasonal	BOTH+	NR	NR	CSR	CSR
Nasal congestion	BOTH+	NR	NR	NR	NR
Asthma	CSR	NR	NR	NR	NR
Cough	NR	NR	NR	NR	CSR
Skin & Subcutaneous tissue disorders
Dry skin	NR	NR	NR	CSR	NR
Dermatitis	CSR	NR	NR	NR	NR
Ecchymosis	NR	NR	CSR	NR	NR
Injury and positioning
Joint sprain	BOTH+	NR	NR	NR	CSR
Back pain	BOTH+	NR	NR	NR	NR
Limb injury	BOTH+	NR	NR	NR	NR
Laceration	CSR	NR	NR	NR	NR
Immune system disorders
Hypersensitivity	CSR	NR	NR	NR	NR
Musculoskeletal, connective tissue and bone disorders
Spinal disorder	NR	NR	CSR	NR	NR
Sciatica	NR	NR	CSR	NR	CSR
Pain in limb	NR	NR	CSR	NR	NR
Vascular disorders
Varicose veins	NR	NR	CSR	NR	NR
Total number of adverse events terms reported across CSR and publication	35	18	19	23	24
Total number of adverse event terms reported in CSR (% of total)	35 (100)	18 (100)	18 (95)	23 (100)	24 (100)
Total number of adverse event terms reported in journal publication (% of total)	23 (66)	17 (94)	1 (5)	1 (4)	0 (0)
Footnote:
BOTH+ = ‘reported in CSR and the corresponding journal publication and agreed in data’; BOTH- = ‘reported in CSR and the corresponding full academic journal publication but disagreed in numerical value’; CSR = ‘only reported within the CSR’; Pub = ‘only reported in the journal publication (specific events may have been subsumed under other categories in summary reports)’; NR = ‘neither reported i…
* Results in CSR: 10 (5.9% of patients), Journal publication: 13 (7.7% of patients) in orlistat treatment arm.
