# Supplementary material for: Reporting of harms outcomes: a comparison of journal publications with unpublished clinical study reports of orlistat trials
Source: Trials. 2016 Apr 22;17:207. doi: 10.1186/s13063-016-1327-z (PMC4840982; doi:10.1186/s13063-016-1327-z)
Supplement: Additional file 3: — Reporting of SAEs.xls’, Table S3 Reporting of serious adverse events (SAEs) in Clinical study reports (CSRs) and journal articles for Olistat trials. (XLS 65 kb) [file 13063_2016_1327_MOESM3_ESM.xls]

## Sheet: Sheet1
Reporting of harms outcomes: A comparison of journal publications with unpublished clinical study reports of orlistat trials
Alex Hodkinson1*, Carrol Gamble1, Catrin Tudur Smith1
1MRC North West Hub for Trials Methodology Research, Department of Biostatistics, University of Liverpool, Liverpool.
*Corresponding author
E-mail address: ahoddy@liverpool.ac.uk (A.Hodkinson).
Supplementary Table S3: Reporting of serious adverse events (SAEs) in Clinical study reports (CSRs) and journal articles for Olistat trials.
Trial ID	NM16189	M37013	M37002	M37047	BM15421
Listed Serious adverse event- MedDRA preferred term.
Respiratory, thoracic and medicinal disorders
Adenoidal hypertrophy	BOTH+	NR	NR	NR	NR
Asthma aggravated	BOTH+	NR	NR	CSR	CSR
Asthma	BOTH+	NR	NR	NR	CSR
Bronchospasm aggravated	CSR	NR	NR	NR	NR
Nasal septum deviation	BOTH+	NR	NR	NR	NR
Nasal polyps	NR	NR	NR	CSR	NR
Pleural effusion	NR	NR	NR	CSR	NR
Dyspnoea	NR	NR	NR	NR	CSR
Epistaxis	NR	NR	NR	NR	CSR
Oropharyngeal swelling	NR	NR	NR	NR	CSR
Pleurisy	NR	NR	NR	NR	CSR
Rhinitis seasonal	NR	NR	NR	NR	CSR
Nervous system disorders
Convulsions	CSR	NR	NR	NR	CSR
Demyelination	CSR	NR	NR	NR	NR
Facial palsy	BOTH+	NR	NR	NR	CSR
Meningitis aseptic	BOTH+	NR	NR	NR	NR
Trigeminal neuralgia	NR	NR	CSR	NR	NR
Migraine	NR	NR	NR	CSR	CSR
Radiculopathy	NR	NR	NR	CSR	NR
Spinal stenosis	NR	NR	NR	CSR	NR
Cerebrovascular accident	NR	NR	NR	NR	CSR
Headache	NR	NR	NR	NR	CSR
Syncope	NR	NR	NR	NR	CSR
Epilepsy	NR	NR	NR	NR	CSR
Multiple sclerosis	NR	NR	NR	NR	CSR
Sleep apnoea syndrome	NR	NR	NR	NR	CSR
Carpal tunnel syndrome	NR	NR	NR	NR	CSR
Dizziness (exc. vertigo)	NR	NR	NR	NR	CSR
Entrapment neuropathy	NR	NR	NR	NR	CSR
Haemorrhagic stroke	NR	NR	NR	NR	CSR
Loss of consciousness	NR	NR	NR	NR	CSR
Migraine aggravated	NR	NR	NR	NR	CSR
Multiple sclerosis aggravated	NR	NR	NR	NR	CSR
Obstructive sleep apnoea syndrome	NR	NR	NR	NR	CSR
Encephalomyelitis	Pub	NR	NR	NR	NR
Spinal cord compression	NR	NR	NR	NR	CSR
Hepato-Biliary Disorders
Choleithiasis	BOTH+	NR	NR	CSR	CSR
Gall bladder disorder	BOTH+	NR	NR	NR	NR
Cholecystitis	NR	NR	NR	CSR	CSR
Bile duct stone	NR	NR	NR	NR	CSR
Biliary colic	NR	NR	NR	NR	CSR
Bile duct obstruction	NR	NR	NR	NR	CSR
Cholangitis	NR	NR	NR	NR	CSR
Gall bladder disease	NR	NR	NR	NR	CSR
Gall bladder pain	NR	NR	NR	NR	CSR
Hepatotoxicity	NR	NR	NR	NR	CSR
Infections and infestations
Erysipelas	NR	NR	CSR	NR	CSR
Acute exacerbation of chronic	NR	NR	CSR	NR	NR
Bronchitis	NR	NR	CSR	NR	CSR
Cholecystitis acute	NR	NR	CSR	NR	CSR
Fungal infection	NR	NR	CSR	NR	NR
Sepsis	NR	NR	CSR	NR	NR
Pilonidal abscess	BOTH+	NR	NR	NR	NR
Pneumonia	BOTH+	NR	NR	CSR	CSR
Cellulitis	NR	NR	NR	CSR	CSR
Infected skin ulcer	NR	NR	NR	CSR	NR
Pyelonephritis	NR	NR	NR	CSR	NR
Staphylococcal infection	NR	NR	NR	CSR	NR
Upper respiratory tract	NR	NR	NR	CSR	NR
Infection	NR	NR	NR	NR	NR
Urosepsis	NR	NR	NR	CSR	NR
Pyelonephritis	NR	NR	NR	NR	CSR
Gastroenteritis	NR	NR	NR	NR	CSR
Bacterial infection	NR	NR	NR	NR	CSR
Localised infection	NR	NR	NR	NR	CSR
Salpingitis	NR	NR	NR	NR	CSR
Gastroenteritis helicobacter	NR	NR	NR	NR	CSR
Abscess	NR	NR	NR	NR	CSR
Ano-rectal infection	NR	NR	NR	NR	CSR
Bronchitis acute	NR	NR	NR	NR	CSR
Cervicitis	NR	NR	NR	NR	CSR
Empyema	NR	NR	NR	NR	CSR
Eye abscess	NR	NR	NR	NR	CSR
Gastroenteritis salmonella	NR	NR	NR	NR	CSR
Haemorrhagic fever	NR	NR	NR	NR	CSR
Hepatitis b	NR	NR	NR	NR	CSR
Herpes zoster	NR	NR	NR	NR	CSR
Meningitis bacterial	NR	NR	NR	NR	CSR
Meningitis	NR	NR	NR	NR	CSR
Ovarian abscess	NR	NR	NR	NR	CSR
Pyelonephritis acute	NR	NR	NR	NR	CSR
Sinusitis	NR	NR	NR	NR	CSR
Tuberculosis	NR	NR	NR	NR	CSR
Urinary tract infection	NR	NR	NR	NR	CSR
Psychiatric disorders
Depression	BOTH-*	NR	NR	NR	CSR
Suicidal ideation	CSR	NR	NR	NR	NR
Alcoholism	NR	NR	NR	NR	CSR
Alcoholic withdrawal symptoms	NR	NR	NR	NR	CSR
Anxiety disorder	NR	NR	NR	NR	CSR
Completed suicide	NR	NR	NR	NR	CSR
Suicide attempt	NR	NR	NR	NR	CSR
Gastrointestinal disorders
Diarrhea & dehydration	NR	BOTH+	NR	NR	NR
Cholecistectomy due to chronic Choleithiasis	NR	CSR	NR	NR	NR
Appendicitis	BOTH+	NR	NR	NR	CSR
Diverticulitis	NR	NR	CSR	NR	CSR
Ileus	NR	NR	CSR	NR	CSR
Inguinal hernia	NR	NR	CSR	NR	CSR
Umbilical hernia	NR	NR	CSR	NR	CSR
Gastrointestinal haemorrhage	NR	NR	NR	CSR	CSR
Impaired gastric emptying	NR	NR	NR	CSR	NR
liquid stools	CSR	NR	CSR	CSR	CSR
Abdominal pain	NR	NR	NR	NR	CSR
Abdominal pain upper	NR	NR	NR	NR	CSR
Pancreatitis	NR	NR	NR	NR	CSR
Gastritis	NR	NR	NR	NR	CSR
Incisional hernia	NR	NR	NR	NR	CSR
Diverticulum nos	NR	NR	NR	NR	CSR
Duodenal ulcer	NR	NR	NR	NR	CSR
Gastric ulcer	NR	NR	NR	NR	CSR
Oesophagitis	NR	NR	NR	NR	CSR
Pancreatitis acute	NR	NR	NR	NR	CSR
Anal fissure	NR	NR	NR	NR	CSR
Appendicitis perforated	NR	NR	NR	NR	CSR
Colitis	NR	NR	NR	NR	CSR
Decreased defecation	NR	NR	NR	NR	CSR
Diverticulum intestinal	NR	NR	NR	NR	CSR
Duodenitis	NR	NR	NR	NR	CSR
Enteritis	NR	NR	NR	NR	CSR
Flatulence	NR	NR	NR	NR	CSR
Haemorrhoids	NR	NR	NR	NR	CSR
General disorders and administration site conditions
Death	NR	CSR	NR	NR	NR
Pain	BOTH+	NR	NR	NR	NR
Fall	NR	NR	CSR	CSR	CSR
Chest pain	NR	NR	NR	CSR	CSR
Weakness	NR	NR	NR	CSR	NR
Pyrexia	NR	NR	NR	NR	CSR
Groin pain	NR	NR	NR	NR	CSR
Hernia	NR	NR	NR	NR	CSR
Shivering	NR	NR	NR	NR	CSR
Renal and urinary system disorders
Nephrectomy due to previous renal carcinoma	NR	CSR	NR	NR	NR
Nephrotomy & lithotripsy due to previous nephrolithiasis	NR	CSR	NR	NR	NR
Calculus renal	NR	NR	CSR	CSR	CSR
Bladder neck obstruction	NR	NR	NR	NR	CSR
Urinary incontinence	NR	NR	NR	NR	CSR
Metabolic and nutritional disorder
Diabetes mellitus	NR	CSR	NR	NR	NR
Metabolic disorder	NR	NR	CSR	NR	NR
Hyperglycaemia	NR	NR	NR	CSR	NR
Hypokalaemia	NR	NR	NR	CSR	NR
Calcinosis	NR	NR	NR	NR	CSR
Diabetes mellitus aggravated	NR	NR	NR	NR	CSR
Diabetes mellitus non-insulin-dependent	NR	NR	NR	NR	CSR
Hypoglycaemia	NR	NR	NR	NR	CSR
Reproductive disorders, female
Ovary carcinoma & ascites	NR	CSR	NR	NR	NR
Hysterectomy & perineoplasty	NR	CSR	NR	NR	NR
Benign prostatic hyperplasia	NR	NR	NR	CSR	NR
Endometriosis	NR	NR	NR	CSR	CSR
Prostatitis	NR	NR	NR	CSR	CSR
Dysmenorrhoea	NR	NR	NR	NR	CSR
Uterine prolapse	NR	NR	NR	NR	CSR
Endometrial hyperplasia	NR	NR	NR	NR	CSR
Ovarian cyst	NR	NR	NR	NR	CSR
Cervical dysplasia	NR	NR	NR	NR	CSR
Cervical stricture	NR	NR	NR	NR	CSR
Cystocele	NR	NR	NR	NR	CSR
Haemorrhage into ovarian cyst	NR	NR	NR	NR	CSR
Menometrorrhagia	NR	NR	NR	NR	CSR
Vaginal haemorrhage	NR	NR	NR	NR	CSR
Vaginal prolapse	NR	NR	NR	NR	CSR
Cardiovascular disorders
Mitral lesion	NR	CSR	NR	NR	NR
Atrial fibrillation	NR	NR	CSR	NR	CSR
Myocardial infarction	NR	NR	CSR	CSR	CSR
Cardiac failure congestive	NR	NR	NR	CSR	NR
Angina pectoris	NR	NR	NR	CSR	CSR
Angina pectoris aggravated	NR	NR	NR	CSR	CSR
Angina unstable	NR	NR	NR	CSR	CSR
Coronary artery disease	NR	NR	NR	CSR	NR
Chest pressure sensation	NR	NR	NR	CSR	NR
Congestive cardiac failure	NR	NR	NR	CSR	NR
Cardiac failure	NR	NR	NR	NR	CSR
Arrhythmia	NR	NR	NR	NR	CSR
Atrial flutter	NR	NR	NR	NR	CSR
Myocarditis	NR	NR	NR	NR	CSR
Tachycardia	NR	NR	NR	NR	CSR
Atrial tachycardia	NR	NR	NR	NR	CSR
Bradycardia	NR	NR	NR	NR	CSR
Endocarditis	NR	NR	NR	NR	CSR
Myocardial ischaemia	NR	NR	NR	NR	CSR
Oedema lower limb	NR	NR	NR	NR	CSR
Pericarditis	NR	NR	NR	NR	CSR
Supraventricular tachycardia	NR	NR	NR	NR	CSR
Ventricular extrasystoles	NR	NR	NR	NR	CSR
Ventricular fibrillation	NR	NR	NR	NR	CSR
Musculoskeletal, connective tissue and bone disorders
Intervertebral disc prolapse	NR	NR	CSR	NR	CSR
Osteoarthritis aggravated	NR	NR	CSR	CSR	CSR
Baker’s cyst	NR	NR	CSR	NR	NR
Ligament laxity	NR	NR	CSR	NR	NR
Rheumatoid arthritis	NR	NR	CSR	NR	CSR
Aggravated	NR	NR	NR	NR	NR
Spinal osteoarthritis	NR	NR	CSR	NR	NR
Spondylolisthesis acquired	NR	NR	CSR	NR	NR
Arthritis nos aggravated	NR	NR	NR	CSR	NR
Back pain aggravated	NR	NR	NR	NR	CSR
Back pain	NR	NR	NR	NR	CSR
Bursitis	NR	NR	NR	NR	CSR
Chest wall pain	NR	NR	NR	NR	CSR
Localised osteoarthritis	NR	NR	NR	NR	CSR
Arthralgia	NR	NR	NR	NR	CSR
Rotator cuff syndrome	NR	NR	NR	NR	CSR
Sciatica	NR	NR	NR	NR	CSR
Spondylosis	NR	NR	NR	NR	CSR
Tendonitis	NR	NR	NR	NR	CSR
Arthritis	NR	NR	NR	NR	CSR
Cartilage disorder	NR	NR	NR	NR	CSR
Chondritis	NR	NR	NR	NR	CSR
Juvenile rheumatoid arthritis	NR	NR	NR	NR	CSR
Myositis	NR	NR	NR	NR	CSR
Neck pain	NR	NR	NR	NR	CSR
Psoriatic arthropathy	NR	NR	NR	NR	CSR
Tenosynovitis	NR	NR	NR	NR	CSR
Neoplasms benign and malignant (including cysts and polyps)
Benign ovarian tumour	NR	NR	CSR	NR	NR
Renal cell carcinoma stage 1	NR	NR	CSR	NR	CSR
Unspecified	NR	NR	NR	NR	NR
Gall bladder cancer	NR	NR	CSR	NR	CSR
Acoustic neuroma	NR	NR	NR	CSR	NR
Hepatic neoplasm malignant	NR	NR	NR	CSR	NR
Uterine fibroids	NR	NR	NR	NR	CSR
Malignant melanoma site/stage unspecified	NR	NR	NR	NR	CSR
Basal cell carcinoma	NR	NR	NR	NR	CSR
Prostate cancer	NR	NR	NR	NR	CSR
Uterine cancer	NR	NR	NR	NR	CSR
Benign neoplasm	NR	NR	NR	NR	CSR
Breast cancer female	NR	NR	NR	NR	CSR
Benign anorectal neoplasm	NR	NR	NR	NR	CSR
Brain neoplasm benign	NR	NR	NR	NR	CSR
Cervical cancer stage 0	NR	NR	NR	NR	CSR
Chronic lymphocytic leukaemia	NR	NR	NR	NR	CSR
Gastric cancer	NR	NR	NR	NR	CSR
Haemangioma of liver	NR	NR	NR	NR	CSR
Hodgkin’s disease nos 1	NR	NR	NR	NR	CSR
Laryngeal neoplasm benign	NR	NR	NR	NR	CSR
Leiomyoma	NR	NR	NR	NR	CSR
Lymphoma	NR	NR	NR	NR	CSR
Ovarian cancer	NR	NR	NR	NR	CSR
Rectal cancer	NR	NR	NR	NR	CSR
Urethral cancer nos	NR	NR	NR	NR	CSR
Injury and poisoning
Cartilage injury	NR	NR	CSR	NR	NR
Fibula fracture	NR	NR	CSR	NR	CSR
Foot fracture	NR	NR	CSR	NR	CSR
Leg fracture	NR	NR	CSR	NR	CSR
Ankle fracture	NR	NR	NR	CSR	CSR
Ligament sprain	NR	NR	NR	CSR	CSR
Road traffic accident	NR	NR	NR	CSR	CSR
Spinal compression fracture	NR	NR	NR	CSR	NR
Wrist fracture	NR	NR	NR	CSR	NR
Concussion	NR	NR	NR	NR	CSR
Limb injury	NR	NR	NR	NR	CSR
Upper limb fracture	NR	NR	NR	NR	CSR
Accident	NR	NR	NR	NR	CSR
Muscle rupture	NR	NR	NR	NR	CSR
Radius fracture	NR	NR	NR	NR	CSR
Rib fracture	NR	NR	NR	NR	CSR
Alcohol poisoning	NR	NR	NR	NR	CSR
Back injury	NR	NR	NR	NR	CSR
Forearm fracture	NR	NR	NR	NR	CSR
Hand fracture	NR	NR	NR	NR	CSR
Humerus fracture	NR	NR	NR	NR	CSR
Injury	NR	NR	NR	NR	CSR
Joint dislocation	NR	NR	NR	NR	CSR
Laceration	NR	NR	NR	NR	CSR
Multiple fractures	NR	NR	NR	NR	CSR
Multiple injuries	NR	NR	NR	NR	CSR
Muscle sprain	NR	NR	NR	NR	CSR
Non-accidental injury	NR	NR	NR	NR	CSR
Spinal fracture	NR	NR	NR	NR	CSR
Tibia fracture	NR	NR	NR	NR	CSR
Whiplash injury	NR	NR	NR	NR	CSR
Vascular disorders
Brain stem infarction	NR	NR	CSR	NR	NR
Carotid artery stenosis	NR	NR	CSR	CSR	NR
Cerebral ischaemia	NR	NR	CSR	NR	NR
Hypertensive crisis	NR	NR	CSR	NR	NR
Varicose veins	NR	NR	CSR	NR	CSR
Hypertension aggravated	NR	NR	NR	CSR	NR
Hypotension	NR	NR	NR	CSR	NR
Intracranial haemorrhage	NR	NR	NR	CSR	NR
Pulmonary hypertension	NR	NR	NR	CSR	NR
Venous thrombosis deep limb	NR	NR	NR	NR	CSR
Pulmonary embolism	NR	NR	NR	NR	CSR
Aortic aneurysm	NR	NR	NR	NR	CSR
Aortic aneurysm rupture	NR	NR	NR	NR	CSR
Aorto-iliac arterial stenosis	NR	NR	NR	NR	CSR
Cerebral infarction	NR	NR	NR	NR	CSR
Cranial arteritis	NR	NR	NR	NR	CSR
Peripheral vascular disease	NR	NR	NR	NR	CSR
Subarachnoid haemorrhage	NR	NR	NR	NR	CSR
Transient ischaemic attack	NR	NR	NR	NR	CSR
Vasculitis	NR	NR	NR	NR	CSR
Venous thrombosis nos limb	NR	NR	NR	NR	CSR
Investigations
Blood glucose abnormal	NR	NR	CSR	NR	NR
Blood in stool	NR	NR	CSR	NR	CSR
Endocrine disorders
Diabetes mellitus inadequate	NR	NR	CSR	NR	NR
Control	NR	NR	NR	NR	NR
Surgical and medical procedures
Post-operative complications	NR	NR	CSR	NR	NR
Post-operative haemorrhage	NR	NR	NR	CSR	CSR
Abortion induced	NR	NR	NR	NR	CSR
Post-operative pain	NR	NR	NR	NR	CSR
Post-operative wound infection	NR	NR	NR	NR	CSR
Eye disorders
Blindness nec	NR	NR	NR	CSR	NR
Retinopathy diabetic	NR	NR	NR	CSR	NR
Dacryocystitis	NR	NR	NR	NR	CSR
Iridocyclitis	NR	NR	NR	NR	CSR
Papilloedema	NR	NR	NR	NR	CSR
Retinal detachment	NR	NR	NR	NR	CSR
Blood and lymphatic system disorders
Secondary anaemia	NR	NR	NR	CSR	NR
Lymphadenitis acute	NR	NR	NR	NR	CSR
Neutropenia	NR	NR	NR	NR	CSR
Ear and labyrinth disorders
Vertigo	NR	NR	NR	NR	CSR
Vestibular neuronitis	NR	NR	NR	NR	CSR
Meniere’s disease	NR	NR	NR	NR	CSR
Deafness	NR	NR	NR	NR	CSR
Hearing impaired	NR	NR	NR	NR	CSR
Vertigo aggravated	NR	NR	NR	NR	CSR
Immune system disorders
Sarcoidosis	NR	NR	NR	NR	CSR
Hypersensitivity	NR	NR	NR	NR	CSR
Anaphylactic reaction	NR	NR	NR	NR	CSR
Drug hypersensitivity	NR	NR	NR	NR	CSR
Amyloidosis	NR	NR	NR	NR	CSR
Endocrine disorders
Goitre	NR	NR	NR	NR	CSR
Hyperparathyroidism	NR	NR	NR	NR	CSR
Hyperthyroidism	NR	NR	NR	NR	CSR
Hypothyroidism	NR	NR	NR	NR	CSR
Thyrotoxicosis	NR	NR	NR	NR	CSR
Skin & subcutaneous tissue disorders
Dermatitis	NR	NR	NR	NR	CSR
Urticaria nos	NR	NR	NR	NR	CSR
Angioneurotic oedema	NR	NR	NR	NR	CSR
Pregnancy, puerperium and perinatal conditions
Abortion spontaneous	NR	NR	NR	NR	CSR
Abortion	NR	NR	NR	NR	CSR
Total number of serious adverse event terms reported across CSR and publication	19	9	40	53	255
Total number of serious adverse event terms reported in CSR (% of total)	18 (95)	9 (100)	40 (100)	53 (100)	255 (100)
Total number of serious adverse event terms reported in journal publication (% of total)	14 (74)	1 (11)	0 (0)	0 (0)	0 (0)
Footnote:
BOTH+ = ‘reported in CSR and the corresponding journal publication and agreed in data’; BOTH- = ‘reported in CSR and the corresponding full academic journal publication but disagreed in results’; CSR = ‘only reported within the CSR’; Pub = ‘only reported in the journal publication (specific events may have been subsumed under other categories in summary reports)’; NR = ‘neither reported in the CS…
*Depression: CSR reports (1) event on orlistat; Publication reports (2) events on orlistat arm.
