# Supplementary material for: Reporting of harms outcomes: a comparison of journal publications with unpublished clinical study reports of orlistat trials
Source: Trials. 2016 Apr 22;17:207. doi: 10.1186/s13063-016-1327-z (PMC4840982; doi:10.1186/s13063-016-1327-z)
Supplement: Additional file 4: — SAEs Meta-Analysis results.xls’, Table S4 SAEs Meta-Analysis results. (XLS 76 kb) [file 13063_2016_1327_MOESM4_ESM.xls]

## Sheet: Sheet1
Reporting of harms outcomes: A comparison of journal publications with unpublished clinical study reports of orlistat trials
Alex Hodkinson1*, Carrol Gamble1, Catrin Tudur Smith1
1MRC North West Hub for Trials Methodology Research, Department of Biostatistics, University of Liverpool, Liverpool.
*Corresponding author
E-mail address: ahoddy@liverpool.ac.uk (A.Hodkinson).
Supplementary Table S4:
Table A: Meta-analysis for serious adverse events (SAEs) reported at least once in CSR and corresponding journal publication.
These meta-analysis results are based on a subset of the eligible trials of orlistat and are presented for the purpose of methodological comparison rather than definitive clinical results.
						Pooled estimates		Heterogeneity
Event	Document	Orlistat events	Total randomised to orlistat	Placebo events	Total randomised to placebo	Risk Difference (RD) ƚ	95% CI ƚ	I2	P-Value
Respiratory, Thoracic And Medicinal Disorders
Adenoidal Hypertrophy	Publication	1	352	0	181	0	(-0.01, 0.01)	NA	NA
	CSR	1	352	0	181	0	(-0.01, 0.01)	NA	NA
Asthma	Publication	1	352	0	181	0	(-0.01, 0.01)	NA	NA
	CSR	2	2001	1	1836	0	(0.00, 0.00)	0	0.5254
Asthma aggravated	Publication	0	352	1	181	-0.01	(-0.02, 0.01)	NA	NA
	CSR	1	2268	2	2105	0	(0.00, 0.00)	0	0.5541
Nasal Septum Deviation	Publication	1	352	0	181	0	(-0.01, 0.01)	NA	NA
	CSR	1	352	0	181	0	(-0.01, 0.01)	NA	NA
Nervous System Disorders
Facial Palsy	Publication	0	352	1	181	-0.01	(-0.02, 0.01)	NA	NA
	CSR	1	2001	2	1836	0	(0.00, 0.00)	12.5	0.258
Meningitis Aseptic	Publication	1	352	0	181	0	(-0.01, 0.01)	NA	NA
	CSR	1	352	0	181	0	(-0.01, 0.01)	NA	NA
Hepato-Biliary Disorders
Choleithiasis	Publication	1	352	0	181	0	(-0.01, 0.01)	NA	NA
	CSR	18	2268	10	2105	0	(0.00, 0.01)	6.5	0.3431
Gall Bladder disorder	Publication	1	352	0	181	0	(-0.01, 0.01)	NA	NA
	CSR	1	352	0	181	0	(-0.01, 0.01)	NA	NA
Infections And Infestations
Pilonidal Abscess	Publication	1	352	0	181	0	(-0.01, 0.01)	NA	NA
	CSR	1	352	0	181	0	(-0.01, 0.01)	NA	NA
Pneumonia	Publication	0	352	1	181	-0.01	(-0.02, 0.01)	NA	NA
	CSR	3	2268	2	2105	0	(0.00, 0.00)	3.9	0.3534
Psychiatric Disorders
Depression	Publication	2	352	0	181	0.01	(-0.01, 0.02)	NA	NA
	CSR	2	2001	1	1836	0	(0.00, 0.00)	0	0.5254
Gastrointestinal Disorders
Appendicitis	Publication	1	352	0	181	0	(-0.01, 0.01)	NA	NA
	CSR	5	2001	4	1836	0	(0.00, 0.00)	0	0.6032
Diarrhoea & Dehydration	Publication	1	174	0	169	0.01	(-0.01, 0.02)	NA	NA
	CSR	1	174	0	169	0.01	(-0.01, 0.02)	NA	NA
General Disorders And Administration Site Conditions
Pain	Publication	0	352	1	181	-0.01	(-0.02, 0.01)	NA	NA
	CSR	0	352	1	181	-0.01	(-0.02, 0.01)	NA	NA
Footnote:
Ƚ Estimates accurate to 2 decimal places.
P-value represents significance of the heterogeneity between studies reporting the event within CSR or journal publication.
NA – Only one study reports the event and therefore can’t calculate heterogeneity or P-value.
Table B: Serious adverse events (SAEs) reported only in CSR.
					Pooled estimates		Heterogeneity
Event	Orlistat events	Total randomised to orlistat	Placebo events	Total randomised to placebo	Risk Difference (RD)	95% CI	I2 (%)	P - Value
Respiratory, Thoracic And Medicinal Disorders
Bronchospsm aggravated	0	352	1	181	-0.01	(-0.02, 0.01)	NA	NA
Dyspnoea	1	1649	1	1655	0	(0.00, 0.00)	NA	NA
Epistaxis	0	1649	1	1655	0	(0.00, 0.00)	NA	NA
Nasal Polyps	1	267	0	269	0	(-0.01, 0.01)	NA	NA
Oropharyngeal swelling	1	1649	0	1655	0	(0.00, 0.00)	NA	NA
Pleural Effusion	1	267	0	269	0	(-0.01, 0.01)	NA	NA
Pleurisy	1	1649	0	1655	0	(0.00, 0.00)	NA	NA
Rhinitis Seasonal	0	1649	1	1655	0	(0.00, 0.00)	NA	NA
Nervous System Disorders
Carpal Tunnel Syndrome	1	1649	0	1655	0	(0.00, 0.00)	NA	NA
Cerebrovascular Accident	3	1649	1	1655	0	(0.00, 0.00)	NA	NA
Convulsions	3	2001	0	1836	0	(0.00, 0.00)	NA	NA
Demyelination	0	352	1	181	-0.01	(-0.02, 0.01)	NA	NA
Dizziness (Exc vertigo)	1	1649	0	1655	0	(0.00, 0.00)	NA	NA
Entrapment Neuropathy	0	1649	1	1655	0	(0.00, 0.00)	NA	NA
Epilepsy	1	1649	2	1655	0	(0.00, 0.00)	NA	NA
Haemorrhagic stroke	1	1649	0	1655	0	(0.00, 0.00)	NA	NA
Headache	4	1649	0	1655	0	(0.00, 0.00)	NA	NA
Loss of Consciousness	1	1649	0	1655	0	(0.00, 0.00)	NA	NA
Migraine	1	1916	2	1924	0	(0.00, 0.00)	0	0.3891
Migraine aggravated	1	1649	0	1655	0	(0.00, 0.00)	NA	NA
Multiple Sclerosis	0	1649	2	1655	0	(0.00, 0.00)	NA	NA
Multiple Sclerosis aggravated	0	1649	1	1655	0	(0.00, 0.00)	NA	NA
Obstructive sleep apnoea syndrome	0	1649	1	1655	0	(0.00, 0.00)	NA	NA
Radiculopathy	1	267	0	269	0	(-0.01, 0.01)	NA	NA
Sleep Apnoea Syndrome	1	1649	1	1655	0	(0.00, 0.00)	NA	NA
Spinal cord compression	1	1649	0	1655	0	(0.00, 0.00)	NA	NA
Spinal Stenosis	1	267	0	269	0	(-0.01, 0.01)	NA	NA
Syncope	2	1649	2	1655	0	(0.00, 0.00)	NA	NA
Trigeminal Neuralgia	0	190	1	182	-0.01	(-0.02, 0.01)	NA	NA
Hepato-Biliary Disorders
Bile Duct Obstruction	1	1649	0	1655	0	(0.00, 0.00)	NA	NA
Bile Duct Stone	0	1649	2	1655	0	(0.00, 0.00)	NA	NA
Biliary Colic	1	1649	1	1655	0	(0.00, 0.00)	NA	NA
Cholangitis	0	1649	1	1655	0	(0.00, 0.00)	NA	NA
Cholecystitis	8	1916	7	1924	0	(0.00, 0.00)	0	0.5139
Gall Bladder disease	1	1649	0	1655	0	(0.00, 0.00)	NA	NA
Gall Bladder pain	1	1649	0	1655	0	(0.00, 0.00)	NA	NA
Hepatotoxicity	1	1649	0	1655	0	(0.00, 0.00)	NA	NA
Infections And Infestations
Abscess	1	1649	0	1655	0	(0.00, 0.00)	NA	NA
Acute Exacerbation of Chronic	0	190	1	182	-0.01	(-0.02, 0.01)	NA	NA
Ano-Rectal Infection	1	1649	0	1655	0	(0.00, 0.00)	NA	NA
Bacterial Infection	2	1649	1	1655	0	(0.00, 0.00)	NA	NA
Bronchitis	1	1649	2	1655	0	(0.00, 0.00)	NA	NA
Bronchitis acute	1	1649	0	1655	0	(0.00, 0.00)	NA	NA
Cellulites	1	1916	1	1924	0	(0.00, 0.00)	0.2	0.3168
Cervicitis	1	1649	0	1655	0	(0.00, 0.00)	NA	NA
Cholecystitis Acute	1	1839	1	1837	0	(0.00, 0.00)	0	0.3217
Empyema	0	1649	1	1655	0	(0.00, 0.00)	NA	NA
Erysipelas	4	1839	7	1837	0	(-0.01, 0.00)	57.8	0.1238
Eye Abscess	0	1649	1	1655	0	(0.00, 0.00)	NA	NA
Fungal Infection	1	190	0	182	0.01	(-0.01, 0.02)	NA	NA
Gastroenteritis	3	1649	2	1655	0	(0.00, 0.00)	NA	NA
Gastroenteritis Helicobacter	2	1649	0	1655	0	(0.00, 0.00)	NA	NA
Gastroenteritis Salmonella	0	1649	1	1655	0	(0.00, 0.00)	NA	NA
Haemorrhagic fever	1	1649	0	1655	0	(0.00, 0.00)	NA	NA
Hepatitis B	1	1649	0	1655	0	(0.00, 0.00)	NA	NA
Herpes Zoster	1	1649	0	1655	0	(0.00, 0.00)	NA	NA
Infected skin Ulcer	0	267	1	269	0	(-0.01, 0.01)	NA	NA
Localised infection	1	1649	2	1655	0	(0.00, 0.00)	NA	NA
Meningitis	0	1649	1	1655	0	(0.00, 0.00)	NA	NA
Meningitis bacterial	1	1649	0	1655	0	(0.00, 0.00)	NA	NA
Ovarian Abscess	0	1649	1	1655	0	(0.00, 0.00)	NA	NA
Pyelonephritis	4	1916	3	1924	0	(-0.01, 0.01)	NA	NA
Pyelonephritis Acute	1	1649	0	1655	0	(0.00, 0.00)	NA	NA
Salpingitis	3	1649	0	1655	0	(0.00, 0.00)	NA	NA
Sepsis	0	190	1	182	-0.01	(-0.02, 0.01)	NA	NA
Sinusitis	0	1649	1	1655	0	(0.00, 0.00)	NA	NA
Staphylococcal infection	0	267	1	269	0	(-0.01, 0.01)	NA	NA
Tuberculosis	0	1649	1	1655	0	(0.00, 0.00)	NA	NA
Upper Respiratory Tract	0	267	1	269	0	(-0.01, 0.01)	NA	NA
Urinary Tract Infection	1	1649	0	1655	0	(0.00, 0.00)	NA	NA
Urosepsis	1	267	0	269	0	(-0.01, 0.01)	NA	NA
Psychiatric Disorders
Alcoholic Withdrawal symptoms	1	1649	0	1655	0	(0.00, 0.00)	NA	NA
Alcoholism	4	1649	1	1655	0	(0.00, 0.00)	NA	NA
Anxiety disorder	1	1649	0	1655	0	(0.00, 0.00)	NA	NA
Completed suicide	1	1649	0	1655	0	(0.00, 0.00)	NA	NA
Suicide ideation	1	352	0	181	0	(-0.01, 0.01)	NA	NA
Suicide attempt	0	1649	1	1655	0	(0.00, 0.00)	NA	NA
Gastrointestinal Disorders
Abdominal pain	4	1649	3	1655	0	(0.00, 0.00)	NA	NA
Abdominal Pain Upper	2	1649	3	1655	0	(0.00, 0.00)	NA	NA
Anal Fissure	1	1649	0	1655	0	(0.00, 0.00)	NA	NA
Appendicitis Perforated	0	1649	1	1655	0	(0.00, 0.00)	NA	NA
Cholecistectomy due to chronic Cholelithiasis	1	174	0	169	0.01	(-0.01, 0.02)	NA	NA
Colitis	0	1649	1	1655	0	(0.00, 0.00)	NA	NA
Decreased Defecation	0	1649	1	1655	0	(0.00, 0.00)	NA	NA
Diverticulitis	6	1839	5	1837	0	(0.00, 0.00)	0	0.3853
Diverticulum Intestinal	0	1649	1	1655	0	(0.00, 0.00)	NA	NA
Diverticulum Nos	2	1649	0	1655	0	(0.00, 0.00)	NA	NA
Duodenal ulcer	0	1649	2	1655	0	(0.00, 0.00)	NA	NA
Duodenitis	0	1649	1	1655	0	(0.00, 0.00)	NA	NA
Enteritis	1	1649	0	1655	0	(0.00, 0.00)	NA	NA
Flatulence	1	1649	0	1655	0	(0.00, 0.00)	NA	NA
Gastric Ulcer	0	1649	2	1655	0	(0.00, 0.00)	NA	NA
Gastritis	1	1649	2	1655	0	(0.00, 0.00)	NA	NA
Gastrointestinal haemorrhage	2	1916	0	1924	0	(0.00, 0.00)	0	0.4682
Haemorrhoids	1	1649	0	1655	0	(0.00, 0.00)	NA	NA
Ileus	3	1839	1	1837	0	(0.00, 0.00)	0	0.4726
Impaired Gastric Emptying	0	267	1	269	0	(-0.01, 0.01)	NA	NA
Incisional hernia	2	1649	1	1655	0	(0.00, 0.00)	NA	NA
Inguinal hernia	2	1839	2	1837	0	(0.00, 0.00)	0	0.3524
Liquid Stools	5	2458	2	2287	0	(0.00, 0.00)	0	0.8666
Oesophagitis	0	1649	2	1655	0	(0.00, 0.00)	NA	NA
Pancreatitis	2	1649	3	1655	0	(0.00, 0.00)	NA	NA
Pancreatitis acute	1	1649	1	1655	0	(0.00, 0.00)	NA	NA
Umbilical Hernia	2	1839	0	1837	0	(0.00, 0.00)	0	0.432
General Disorders And Administration Site Conditions
Chest Pain	9	1916	15	1924	0	(-0.01, 0.00)	0	0.4705
Death	0	174	1	169	-0.01	(-0.02, 0.01)	NA	NA
Fall	2	2106	4	2106	0	(0.00, 0.00)	0	0.6017
Groin pain	0	1649	1	1655	0	(0.00, 0.00)	NA	NA
Hernia	1	1649	0	1655	0	(0.00, 0.00)	NA	NA
Pyrexia	1	1649	1	1655	0	(0.00, 0.00)	NA	NA
Shivering	0	1649	1	1655	0	(0.00, 0.00)	NA	NA
Weakness	1	267	0	269	0	(-0.01, 0.01)	NA	NA
Renal And Urinary System Disorders
Bladder Neck Obstruction	1	1649	0	1655	0	(0.00, 0.00)	NA	NA
Calculus Renal	2	2106	4	2106	0	(0.00, 0.00)	44.5	0.1652
Nephrectomy due to previous renal carcinoma	1	174	0	169	0.01	(-0.01, 0.02)	NA	NA
Nephrotomy & lithotripsy due to previous nephrolithiasis	1	174	0	169	0.01	(-0.01, 0.02)	NA	NA
Urinary Incontinence	1	1649	0	1655	0	(0.00, 0.00)	NA	NA
Metabolic And Nutritional Disorder
Calcinosis	0	1649	1	1655	0	(0.00, 0.00)	NA	NA
Diabetes Mellitus	0	174	1	169	-0.01	(-0.02, 0.01)	NA	NA
Diabetes Mellitus Aggravated	1	1649	0	1655	0	(0.00, 0.00)	NA	NA
Diabetes Mellitus Non Insulin-Dependent	0	1649	1	1655	0	(0.00, 0.00)	NA	NA
Hyperglycaemia	0	267	1	269	0	(-0.01, 0.01)	NA	NA
Hypoglycaemia	0	1649	1	1655	0	(0.00, 0.00)	NA	NA
Hypokalaemia	0	267	1	269	0	(-0.01, 0.01)	NA	NA
Metabolic Disorder	0	190	1	182	-0.01	(-0.02, 0.01)	NA	NA
Reproductive Disorders, Female
Benign Prostatic Hyperplasia	0	267	1	269	0	(-0.01, 0.01)	NA	NA
Cervical Dysplasia	1	1649	0	1655	0	(0.00, 0.00)	NA	NA
Cervical Structure	1	1649	0	1655	0	(0.00, 0.00)	NA	NA
Cystocele	1	1649	0	1655	0	(0.00, 0.00)	NA	NA
Dysmenorrhoea	2	1649	1	1655	0	(0.00, 0.00)	NA	NA
Endometrial Hyperplasia	1	1649	1	1655	0	(0.00, 0.00)	NA	NA
Endometriosis	3	1916	2	1924	0.01	(-0.01, 0.01)	0	0.5741
Haemorrhage into ovarian Cyst	1	1649	0	1655	0	(0.00, 0.00)	NA	NA
Hysterectomy & perineoplasty	0	174	1	169	-0.01	(-0.02, 0.01)	NA	NA
Menometorrhagia	0	1649	1	1655	0	(0.00, 0.00)	NA	NA
Ovarian Cyst	1	1649	1	1655	0	(0.00, 0.00)	NA	NA
Ovary carcinoma & Ascites	1	174	0	169	0.01	(-0.01, 0.02)	NA	NA
Prostatitis	0	1916	2	1924	0	(0.00, 0.00)	0	0.4707
Uterine Prolapse	2	1649	1	1655	0	(0.00, 0.00)	NA	NA
Vaginal Haemorrhage	1	1649	0	1655	0	(0.00, 0.00)	NA	NA
Vaginal Prolapse	1	1649	0	1655	0	(0.00, 0.00)	NA	NA
Cardiovascular Disorders
Angina Pectoris	10	1916	6	1924	0	(0.00, 0.01)	0	0.674
Angina Pectoris Aggravated	2	1916	3	1924	0	(0.00, 0.00)	0	0.8944
Angina Unstable	1	1916	2	1924	0	(0.00, 0.00)	65.4	0.0892
Arrhythmia	2	1649	0	1655	0	(0.00, 0.00)	NA	NA
Atrial Fibrillation	7	1839	3	1837	0	(0.00, 0.01)	0	0.6482
Atrial Flutter	1	1649	1	1655	0	(0.00, 0.00)	NA	NA
Atrial Tachycardia	1	1649	0	1655	0	(0.00, 0.00)	NA	NA
Bradycardia	1	1649	0	1655	0	(0.00, 0.00)	NA	NA
Cardiac Failure	1	1649	5	1655	0	(-0.01, 0.00)	NA	NA
Cardiac Failure Congestive	3	267	0	269	0	(0.00, 0.03)	NA	NA
Chest pressure sensation	1	267	0	269	0	(-0.01, 0.01)	NA	NA
Congestive Cardiac Failure	1	267	0	269	0	(-0.01, 0.01)	NA	NA
Coronary Artery Disease	1	267	1	269	0	(-0.01, 0.01)	NA	NA
Endocarditis	1	1649	0	1655	0	(0.00, 0.00)	NA	NA
Mitral lesion	0	174	1	169	-0.01	(-0.02, 0.01)	NA	NA
Myocardial Infraction	14	2106	9	2106	0	(0.00, 0.01)	11.5	0.323
Myocardial Ischaemia	1	1649	0	1655	0	(0.00, 0.00)	NA	NA
Myocarditis	2	1649	0	1655	0	(0.00, 0.00)	NA	NA
Oedema lower limb	1	1649	0	1655	0	(0.00, 0.00)	NA	NA
Pericarditis	1	1649	0	1655	0	(0.00, 0.00)	NA	NA
Supraventricular Tachycardia	0	1649	1	1655	0	(0.00, 0.00)	NA	NA
Tachycardia	2	1649	0	1655	0	(0.00, 0.00)	NA	NA
Ventricular Extrasystoles	0	1649	1	1655	0	(0.00, 0.00)	NA	NA
Ventricular Fibrillation	1	1649	0	1655	0	(0.00, 0.00)	NA	NA
Musculoskeletal, Connective Tissue And Bone Disorders
Arthralgia	1	1649	1	1655	0	(0.00, 0.00)	NA	NA
Arthritis	1	1649	0	1655	0	(0.00, 0.00)	NA	NA
Arthiritis NOS Aggravated	0	267	1	269	0	(-0.01, 0.01)	NA	NA
Back pain	3	1649	0	1655	0	(0.00, 0.00)	NA	NA
Back Pain Aggravated	2	1649	2	1655	0	(0.00, 0.00)	NA	NA
Bakers Cyst	0	190	1	182	-0.01	(-0.02, 0.01)	NA	NA
Bursitis	0	1649	3	1655	0	(0.00, 0.00)	NA	NA
Cartilage Disorder	1	1649	0	1655	0	(0.00, 0.00)	NA	NA
Chest wall pain	2	1649	1	1655	0	(0.00, 0.00)	NA	NA
Chondritis	0	1649	1	1655	0	(0.00, 0.00)	NA	NA
Intervertebral Disc prolapse	2	1839	3	1837	0	(0.00, 0.00)	59.9	0.1141
Juvenile Rheumatoid arthritis	0	1649	1	1655	0	(0.00, 0.00)	NA	NA
Localised Osteoarthritis	2	1649	1	1655	0	(0.00, 0.00)	NA	NA
Myositis	1	1649	0	1655	0	(0.00, 0.00)	NA	NA
Neck Pain	1	1649	0	1655	0	(0.00, 0.00)	NA	NA
Osteoarthritis aggravated	5	2106	3	2106	0	(0.00, 0.00)	0	0.3749
Psoriatic Arthropathy	1	1649	0	1655	0	(0.00, 0.00)	NA	NA
Rheumatoid arthritis	1	1839	1	1837	0	(0.00, 0.00)	3.6	0.3084
Rotator Cuff syndrome	0	1649	2	1655	0	(0.00, 0.00)	NA	NA
Sciatica	0	1649	2	1655	0	(0.00, 0.00)	NA	NA
Spinal Osteoarthritis	1	190	0	182	0.01	(-0.01, 0.02)	NA	NA
Spondylolisthesis Aquired	1	190	0	182	0.01	(-0.01, 0.02)	NA	NA
Spondylosis	1	1649	1	1655	0	(0.00, 0.00)	NA	NA
Tendonitis	1	1649	1	1655	0	(0.00, 0.00)	NA	NA
Tenosynovitis	0	1649	1	1655	0	(0.00, 0.00)	NA	NA
Neoplasm’s Benign And Malignant
Acoustic Neuroma	1	267	0	269	0	(-0.01, 0.01)	NA	NA
Basal Cell Carcinoma	2	1649	1	1655	0	(0.00, 0.00)	NA	NA
Benign Anorectal Neoplasm	1	1649	0	1655	0	(0.00, 0.00)	NA	NA
Benign Ovarian Tumour	2	190	0	182	0.01	(-0.01, 0.03)	NA	NA
Brain Neoplasm Benign	1	1649	0	1655	0	(0.00, 0.00)	NA	NA
Breast Cancer Female	0	1649	2	1655	0	(0.00, 0.00)	NA	NA
Cervical Cancer stage 0	1	1649	0	1655	0	(0.00, 0.00)	NA	NA
Chronic Lymphocytic Leukaemia	0	1649	1	1655	0	(0.00, 0.00)	NA	NA
Gall Bladder Cancer	0	1839	2	1837	0	(0.00, 0.00)	0	0.4138
Gastric Cancer	1	1649	0	1655	0	(0.00, 0.00)	NA	NA
Haemangioma of liver	0	1649	1	1655	0	(0.00, 0.00)	NA	NA
Hepatic Neoplasm malignant	1	267	0	269	0	(-0.01, 0.01)	NA	NA
Hodgkin’s Disease Nos 1	0	1649	1	1655	0	(0.00, 0.00)	NA	NA
Laryngeal neoplasm benign	0	1649	1	1655	0	(0.00, 0.00)	NA	NA
Leiomyoma	1	1649	0	1655	0	(0.00, 0.00)	NA	NA
Lymphoma	1	1649	0	1655	0	(0.00, 0.00)	NA	NA
Malignant Melanoma site/stage unspecified	1	1649	3	1655	0	(0.00, 0.00)	NA	NA
Ovarian Cancer	1	1649	0	1655	0	(0.00, 0.00)	NA	NA
Prostate cancer	2	1649	1	1655	0	(0.00, 0.00)	NA	NA
Rectal cancer	1	1649	0	1655	0	(0.00, 0.00)	NA	NA
Renal Cell carcinoma stage 1	2	1839	2	1837	0	(-0.02, 0.01)	NA	NA
Urethral Cancer Nos	1	1649	0	1655	0	(0.00, 0.00)	NA	NA
Uterine Cancer	2	1649	1	1655	0	(0.00, 0.00)	NA	NA
Uterine Fibroids	4	1649	2	1655	0	(0.00, 0.00)	NA	NA
Injury And Poisoning
Accident	0	1649	2	1655	0	(0.00, 0.00)	NA	NA
Alcohol poisoning	0	1649	1	1655	0	(0.00, 0.00)	NA	NA
Ankle Fracture	0	1916	2	1924	0	(0.00, 0.00)	0	0.4707
Back injury	1	1649	0	1655	0	(0.00, 0.00)	NA	NA
Cartilage Injury	1	190	0	182	0.01	(-0.01, 0.02)	NA	NA
Concussion	1	1649	5	1655	0	(-0.01, 0.00)	NA	NA
Fibula Fracture	1	1839	1	1837	0	(0.00, 0.00)	3.6	0.3084
Foot fracture	0	1839	3	1837	0	(0.00, 0.00)	0	0.5133
Forearm fracture	0	1649	1	1655	0	(0.00, 0.00)	NA	NA
Hand fracture	0	1649	1	1655	0	(0.00, 0.00)	NA	NA
Humerus fracture	0	1649	1	1655	0	(0.00, 0.00)	NA	NA
Injury	1	1649	1	1655	0	(0.00, 0.00)	NA	NA
Joint Dislocation	1	1649	0	1655	0	(0.00, 0.00)	NA	NA
Laceration	0	1649	1	1655	0	(0.00, 0.00)	NA	NA
Leg fracture	3	1839	2	1837	0	(0.00, 0.00)	0	0.4407
Ligament Sprain	2	1916	1	1924	0	(0.00, 0.00)	8	0.297
Limb injury	2	1649	2	1655	0	(0.00, 0.00)	NA	NA
Multiple fractures	1	1649	0	1655	0	(0.00, 0.00)	NA	NA
Multiple injuries	1	1649	0	1655	0	(0.00, 0.00)	NA	NA
Muscle rupture	0	1649	2	1655	0	(0.00, 0.00)	NA	NA
Muscle Sprain	0	1649	1	1655	0	(0.00, 0.00)	NA	NA
Non-accidental injury	0	1649	1	1655	0	(0.00, 0.00)	NA	NA
Radius fracture	2	1649	0	1655	0	(0.00, 0.00)	NA	NA
Rib fracture	2	1649	0	1655	0	(0.00, 0.00)	NA	NA
Road traffic accident	3	1916	1	1924	0	(0.00, 0.00)	0	0.508
Spinal compression fracture	1	267	0	269	0	(-0.01, 0.01)	NA	NA
Spinal fracture	0	1649	1	1655	0	(0.00, 0.00)	NA	NA
Tibia Fracture	0	1649	1	1655	0	(0.00, 0.00)	NA	NA
Upper Limb Fracture	1	1649	2	1655	0	(0.00, 0.00)	NA	NA
Whiplash Injury	0	1649	1	1655	0	(0.00, 0.00)	NA	NA
Wrist Fracture	1	267	0	269	0	(-0.01, 0.01)	NA	1
Vascular Disorders
Aortic Aneurysm	0	1649	1	1655	0	(0.00, 0.00)	NA	NA
Aortic Aneurysm Rupture	0	1649	1	1655	0	(0.00, 0.00)	NA	NA
Aorto-Iliac Arterial Stenosis	1	1649	0	1655	0	(0.00, 0.00)	NA	NA
Brain Stem Infarction	1	190	0	182	0.01	(-0.01, 0.02)	NA	NA
Carotid Artery Stenosis	5	457	0	451	0.01	(0.00, 0.02)	0	0.3644
Cerebral Infarction	1	1649	0	1655	0	(0.00, 0.00)	NA	NA
Cerebral Ischaemia	1	190	0	182	0.01	(-0.01, 0.02)	NA	NA
Cranial Arthritis	1	1649	0	1655	0	(0.00, 0.00)	NA	NA
Hypertension Aggravated	1	267	0	269	0	(-0.01, 0.01)	NA	NA
Hypertensive Crisis	0	190	1	182	-0.01	(-0.02, 0.01)	NA	NA
Hypotension	1	267	0	269	0	(-0.01, 0.01)	NA	NA
Intracranial haemorrhage	1	267	0	269	0	(-0.01, 0.01)	NA	NA
Peripheral Vascular disease	1	1649	0	1655	0	(0.00, 0.00)	NA	NA
Pulmonary Embolism	1	1649	4	1655	0	(0.00, 0.00)	NA	NA
Pulmonary hypertension	0	267	1	269	0	(-0.01, 0.01)	NA	NA
Subarachnoid haemorrhage	1	1649	0	1655	0	(0.00, 0.00)	NA	NA
Transient Ischaemic attack	0	1649	1	1655	0	(0.00, 0.00)	NA	NA
Varicose Veins	2	1839	0	1837	0.01	(0.01, 0.02)	NA	NA
Vasculitis	1	1649	0	1655	0	(0.00, 0.00)	NA	NA
Venous Thrombosis deep limb	2	1649	4	1655	0	(0.00, 0.00)	NA	NA
Venous Thrombosis Nos Limb	1	1649	0	1655	0	(0.00, 0.00)	NA	NA
Investigations
Blood Glucose Abnormal	0	190	1	182	-0.01	(-0.02, 0.01)	NA	NA
Blood in stool	0	1839	2	1837	0	(0.00, 0.00)	0	0.4138
Endocrine Disorders
Diabetes Mellitus Inadequate	1	190	0	182	0.01	(-0.01, 0.02)	NA	NA
Goitre	0	1649	1	1655	0	(0.00, 0.00)	NA	NA
Hyperparathyroidism	0	1649	1	1655	0	(0.00, 0.00)	NA	NA
Hyperthyroidism	1	1649	0	1655	0	(0.00, 0.00)	NA	NA
Hypothyroidism	1	1649	0	1655	0	(0.00, 0.00)	NA	NA
Thyrotoxicosis	1	1649	0	1655	0	(0.00, 0.00)	NA	NA
Surgical And Medical Procedures
Abortion induced	2	1649	0	1655	0	(0.00, 0.00)	NA	NA
Post-operative complications	0	190	1	182	-0.01	(-0.02, 0.01)	NA	NA
Post-operative Haemorrhage	1	1916	2	1924	0	(0.00, 0.00)	0	0.3891
Post-operative pain	2	1649	0	1655	0	(0.00, 0.00)	NA	NA
Post-operative wound infection	1	1649	0	1655	0	(0.00, 0.00)	NA	NA
Eye Disorders
Blindness Nec	0	267	1	269	0	(-0.01, 0.01)	NA	NA
Dacryocystitis	0	1649	1	1655	0	(0.00, 0.00)	NA	NA
Iridocyclitis	0	1649	1	1655	0	(0.00, 0.00)	NA	NA
Papilloedema	0	1649	1	1655	0	(0.00, 0.00)	NA	NA
Retinal detachment	0	1649	1	1655	0	(0.00, 0.00)	NA	NA
Retinopathy diabetic	0	267	1	269	0	(-0.01, 0.01)	NA	NA
Blood And Lymphatic System Disorders
Lymphadenitis Acute	1	1649	0	1655	0	(0.00, 0.00)	NA	NA
Neutropenia	0	1649	1	1655	0	(0.00, 0.00)	NA	NA
Secondary Anaemia	1	267	0	269	0	(-0.01, 0.01)	NA	NA
Ear And Labyrinth Disorders
Deafness	0	1649	1	1655	0	(0.00, 0.00)	NA	NA
Hearing impaired	1	1649	0	1655	0	(0.00, 0.00)	NA	NA
Menieres disease	2	1649	0	1655	0	(0.00, 0.00)	NA	NA
Vertigo	6	1649	1	1655	0	(0.00, 0.01)	NA	NA
Vertigo aggravation	0	1649	1	1655	0	(0.00, 0.00)	NA	NA
Vestibular neuronitis	3	1649	3	1655	0	(0.00, 0.00)	NA	NA
Immune System Disorders
Amyloidosis	0	1649	1	1655	0	(0.00, 0.00)	NA	NA
Anaphylactic Reaction	0	1649	2	1655	0	(0.00, 0.00)	NA	NA
Drug Hypersensitivity	0	1649	2	1655	0	(0.00, 0.00)	NA	NA
Hypersensitivity	2	1649	1	1655	0	(0.00, 0.00)	NA	NA
Sarcoidosis	2	1649	2	1655	0	(0.00, 0.00)	NA	NA
Endocrine Disorders
Diabetes Mellitus Inadequate	1	190	0	182	0.01	(-0.01, 0.02)	NA	NA
Goitre	0	1649	1	1655	0	(0.00, 0.00)	NA	NA
Hyperparathyroidism	0	1649	1	1655	0	(0.00, 0.00)	NA	NA
Hyperthyroidism	1	1649	0	1655	0	(0.00, 0.00)	NA	NA
Hypothyroidism	1	1649	0	1655	0	(0.00, 0.00)	NA	NA
Thyrotoxicosis	1	1649	0	1655	0	(0.00, 0.00)	NA	NA
Skin & Subcutaneous Tissue Disorders
Angioneurotic Oedema	1	1649	0	1655	0	(0.00, 0.00)	NA	NA
Dermatitis	1	1649	1	1655	0	(0.00, 0.00)	NA	NA
Urticaria Nos	0	1649	2	1655	0	(0.00, 0.00)	NA	NA
Pregnancy, Puerperium And Prenatal Conditions
Abortion	1	1649	0	1655	0	(0.00, 0.00)	NA	NA
Abortion spontaneous	2	1649	1	1655	0	(0.00, 0.00)	NA	NA
Footnote:
P-value represents significance of the heterogeneity between studies reporting the event within CSR only.
NA – Only one study reports the event and therefore can’t calculate heterogeneity or P-value.
Table C: Serious adverse events (SAEs) only reported in the publication.
					Pooled estimates		Heterogeneity
Event	Orlistat events	Total randomised to orlistat	Placebo events	Total randomised to placebo	Risk Difference (RD)	95% CI	I2 (%)	P - Value
Nervous System Disorders
Encephalomyelitis	0	352	1	181	-0.01	(-0.02, 0.01)	NA	NA
Footnote:
P-value represents significance of the heterogeneity between studies reporting the event within CSR or journal publication.
NA – Only one study reports the event and therefore can’t calculate heterogeneity or P-value.
